# Supplementary material for: Screening for Alcohol Use Disorder Among Hospitalised Patients: Learning from a Retrospective Cohort Study in Secondary Care
Source: J Clin Med. 2024 Dec 13;13(24):7617. doi: 10.3390/jcm13247617 (PMC11678479; doi:10.3390/jcm13247617)
Supplement: Supplementary file 1 [file jcm-13-07617-s001.zip]

Archive with 1 entries (1 files):
- jcm-3362730-supplementary.pdf
